# Supplementary material for: Absence of Cardiovascular Manifestations in a Haploinsufficient Tgfbr1 Mouse Model
Source: PLoS One. 2014 Feb 24;9(2):e89749. doi: 10.1371/journal.pone.0089749 (PMC3933654; doi:10.1371/journal.pone.0089749)
Supplement: Table S1 — Overview of reported and unpublished TGFBR1 and TGFBR2 premature termination codon mutations identified in LDS patients. CMGG: Center for Medical Genetics Ghent. (XLSX) [file pone.0089749.s003.xlsx]

## Sheet: Sheet1
Gene	Mutation	Mutation	Exon	Reference
	cDNA level	protein level
TGFBR1	Splice site mutation		4	Unpublished Boileau C.
TGFBR1	Splice site mutation		5	Unpublished Boileau C.
TGFBR1		nonsense mutation	7	Unpublished Boileau C.
TGFBR1		p.Trp409*	7	Unpublished Arbustini E.
TGFBR2	c.1483C>T	p.Arg495*	6	11
TGFBR2	c.1484G>T	p.Arg495*	6	Unpublished CMGG
TGFBR2	c.1489C>T	p.Arg497*	6	12, 31
TGFBR2	c.1511G>A	p.Trp504*	7	12
TGFBR2	c.1531C>T	p.Gln511*	7	12
TGFBR2	c.1543dupG	p.Glu515GlyfsX5	7	Unpublished CMGG
TGFBR2	c.1562G>A	p.Trp521*	7	12
TGFBR2	c.1594C>T	p.Gln532*	7	Unpublished CMGG
