# Supplementary material for: Absence of Cardiovascular Manifestations in a Haploinsufficient Tgfbr1 Mouse Model
Source: PLoS One. 2014 Feb 24;9(2):e89749. doi: 10.1371/journal.pone.0089749 (PMC3933654; doi:10.1371/journal.pone.0089749)
Supplement: Table S2 — Echocardiographic data of wild-type and mutant Tgfbr1 mice at 6 and 12 months of age. WT: wild-type; Stdev: standard deviation; LVEDD: left ventricular end diastolic diameter; LVESD: left ventricular end systolic diameter. FS: fractional shortening; E: early transmitral flow velocity; A: late transmitral flow velocity; DT: deceleration time of E velocity, E/A: ratio of early (E) to late (A) peak velocities; Em: early mitral annulus velocity; E/E': relationship between maximal values of passive mitral inflow. (XLSX) [file pone.0089749.s004.xlsx]

## Sheet: Sheet1
Variables		6 months			12 months
		WT	Tgfbr1 mutant		WT	Tgfbr1 mutant
		Mean (Stdev)	Mean (Stdev)	p-value	Mean (Stdev)	Mean (Stdev)	p-value
Weight (g)		29.93 (5.74)	25.3 (4.2)	0.40	32.66 (6.3)	35.39 (6.95)	0.44
Sex	F	2	1	1.0	5	5	1.0
	M	2	3		4	4
Sinus of Valsalva (mm)		1.95 (0.21)	1.91 (0.08)	1.0	2 (0.16)	2.2 (0.18)	0.14
Ascending aorta (mm)		1.61 (0.06)	1.69 (0.14)	0.40	1.75 (0.07)	1.82 (0.11)	0.19
Aortic arch (mm)		1.55 (0.05)	1.47 (0.14)	0.63	1.66 (0.11)	1.57 (0.14)	0.11
Descending aorta (mm)		1.12 (0.06)	1.11 (0.2)	1.00	1.28 (0.06)	1.4 (0.28)	0.39
Pulmonary artery (mm)		1.68 (0.35)	1.71 (0.13)	0.70	1.49 (0.21)	1.64 (0.12)	0.08
LVEDD (mm)		3.54 (0.15)	3.61 (0.49)	0.69	3.7 (0.37)	3.78 (0.33)	0.55
LVESD (mm)		2.32 (0.16)	2.42 (0.49)	0.34	2.32 (0.32)	2.39 (0.39)	0.67
FS (%)		34.35 (3.18)	33.2 (9.4)	1.0	37.14 (5.63)	37.14 (7.1)	1.0
E (cm/s)		63.3 (14.4)	57.2 (19.3)	0.86	59 (17.1)	54.69 (13.22)	0.48
A (cm/s)		37.8 (6.9)	31.1 (7.7)	0.40	43.11 (15.72)	41.31 (9.97)	0.89
DT (ms)		13.33 (6.51)	18.75 (5.16)	0.23	16.02 (7.32)	15.94 (5.18)	1.0
E/A		1.69 (0.35)	1.85 (0.59)	1.0	1.44 (0.38)	1.35 (0.26)	0.54
Em (cm/s)		1.85 (1.06)	2.03 (0.15)	1.0	2.22 (0.77)	1.93 (0.66)	0.94
E/E'		34.7 (16.02)	31.1 (4.74)	1.0	32.25 (14.4)	30.09 (11.16)	0.82
