# Supplementary material for: Absence of Cardiovascular Manifestations in a Haploinsufficient Tgfbr1 Mouse Model
Source: PLoS One. 2014 Feb 24;9(2):e89749. doi: 10.1371/journal.pone.0089749 (PMC3933654; doi:10.1371/journal.pone.0089749)
Supplement: Table S3 — Aortic diameters measured from vascular corrosion casts of wild-type and mutant Tgfbr1 mice at 6 and 12 months of age. WT: wild-type; Stdev: standard deviation. (XLSX) [file pone.0089749.s005.xlsx]

## Sheet: Sheet1
Variables	6 months			12 months
	WT (3)	Tgfbr1 (3)		WT (6)	Tgfbr1 (4)
	Mean (Stdev)	Mean (Stdev)	p-value	Mean (Stdev)	Mean (Stdev)	p-value
Sinus of Valsalva (mm)	1.1 (0.015)	1.17 (0.15)	0.49	1.1 (0.063)	1.01 (0.14)	0.26
Ascending aorta (mm)	0.84 (0.024)	0.88 (0.039)	0.93	0.94 (0.082)	0.86 (0.042)	0.08
Aortic arch (mm)	0.73 (0.011)	0.79 (0.044)	0.25	0.86 (0.056)	0.89 (0.066)	0.54
Descending aorta (mm)	0.58 (0.057)	0.64 (0.11)	1.0	0.73 (0.054)	0.69 (0.057)	0.18
